# Supplementary material for: Angiotensin-converting enzyme 2 in dogs with Dirofilaria immitis
Source: Parasit Vectors. 2023 Apr 28;16:145. doi: 10.1186/s13071-023-05649-9 (PMC10139826; doi:10.1186/s13071-023-05649-9)
Supplement: Supplementary file 1 — Additional file 1. Dataset of individual dog results. [file 13071_2023_5649_MOESM1_ESM.xlsx]

## Sheet: Sheet1
Dog Identifer	Sex (F=0, M=1)	HW neg (0), HW pos (1)	Weight (kg)	Worm Total	ACE2 activity ng/mL
1	0	0	36.3636	0	14.12
2	0	0	6.81818	0	23.95
3	1	0	9.09091	0	32.97
4	0	0	27.2727	0	23.49
5	0	0	22.7273	0	27.59
6	1	0	4.54545	0	139.19
7	0	0	6.81818	0	24.1
8	1	0	4.54545	0	32.37
9	1	0	22.7273	0	31.73
10	0	0	22.7273	0	36.11
11	0	0	31.8182	0	37.71
12	1	0	31.8182	0	53.83
13	1	0	22.7273	0	29.95
14	0	0	27.2727	0	49.65
15	0	0	36.3636	0	31.92
16	0	1	18.1818	69	28.08
17	0	1	27.2727	112	34.19
18	1	1	27.2727	137	56.74
19	1	1	27.2727	136	36.46
20	1	1	31.8182	131	76.24
21	1	1	22.7273	75	23.5
22	0	1	18.1818	68	35.25
23	0	1	36.3636	76	34.25
24	0	1	13.6364	69	16.41
25	1	1	22.7273	128	17.88
26	0	1	22.7273	70	27.38
27	1	1	27.2727	72	28.28
28	1	1	13.6364	63	21.88
29	1	1	13.6364	74	24.64
30	1	1	27.2727	65	29.29
